# Supplementary material for: Genome-wide analysis of the auxin/indoleacetic acid (Aux/IAA) gene family in allotetraploid rapeseed (Brassica napus L.)
Source: BMC Plant Biol. 2017 Nov 16;17:204. doi: 10.1186/s12870-017-1165-5 (PMC5691854; doi:10.1186/s12870-017-1165-5)
Supplement: Supplementary file 1 — List of primers for qRT-PCR in this study. (XLS 21 kb) [file 12870_2017_1165_MOESM1_ESM.xls]

## Sheet: Sheet1
Additional file 1: List of primers for qRT-PCR in this study
BnaA04.IAA.1-F	TGACAGCTCAACCATTCCCAATG
BnaA04.IAA.1-R	AGATATCCTCTTTTGTTGCCTG
BnaC04.IAA.2-F	ACAGCTCAACCGTTCCCAATCTTG
BnaC04.IAA.2-R	AGCATGGTCTTTACAAGGAAGC
BnaA06.IAA.6-F	ACCTACCATCTCCTCCAATGATA
BnaA06.IAA.6-R	TGAGCCATCCATATTTACCTTC
BnaA09R.IAA.1-F	GCACATGAAATCACCGAGCTAC
BnaA09R.IAA.1-R	CTTCGAGGCTGTTCTTTCTCCT
BnaAX.IAA.1-F	CAGAGTTCATCACCAGCTAGCGTC
BnaAX.IAA.1-R	GGCTTCTCATCGGTCTCTCTG
BnaC01.IAA.5-F	TCTCCTTATTCCTCATCATCTGTC
BnaC01.IAA.5-R	GACGAAGACCCTTTAGTGTTAT
ENTH-Fa	GTTTAGACCCGTTGCTGCTC
ENTH-Ra	TTGTCCATCTCAGCCATTTG
a: the primer sequences were from previous study (Liu et al., 2015; PNAS)
