# Supplementary material for: Genome-wide analysis of the auxin/indoleacetic acid (Aux/IAA) gene family in allotetraploid rapeseed (Brassica napus L.)
Source: BMC Plant Biol. 2017 Nov 16;17:204. doi: 10.1186/s12870-017-1165-5 (PMC5691854; doi:10.1186/s12870-017-1165-5)
Supplement: Supplementary file 2 — Information of Aux/IAA genes identified in B. napus. (XLS 51 kb) [file 12870_2017_1165_MOESM2_ESM.xls]

## Sheet: Sheet1
	Additional file 2: Information of Aux/IAA genes identified in B. napus.
Gene name	Chra	Gene IDb	Gene aliasb	Genomic location	ORF length	CDS length	Exon No.	Length	Mw (kD)	Instability index	GRAVY(Grand average of hydropathicity)
BnaA01.IAA.1	A01	BnaA01g04710D	GSBRNA2T00121086001	2199469-2200723	1036	692	4	231	26.702	45.37	-0.673
BnaA01.IAA.2	A01	BnaA01g07810D	GSBRNA2T00058167001	3704599-3705565	599	260	4	87	9.8473	45.55	-0.285
BnaA01.IAA.3	A01	BnaA01g08280D	GSBRNA2T00058109001	3942360-3944177	1380	727	5	243	26.3315	42.38	-0.508
BnaA01.IAA.4	A01	BnaA01g24190D	GSBRNA2T00058525001	16609896-16611098	599	514	2	171	19.5721	50.4	-0.768
BnaA01.IAA.5	A01	BnaA01g27770D	GSBRNA2T00057542001	19376258-19378066	1399	805	5	269	30.2842	48.45	-0.878
BnaA01.IAA.6	A01	BnaA01g27950D	GSBRNA2T00086362001	19487506-19489154	1648	216	3	72	8.8772	37.34	-0.51
BnaA01.IAA.7	A01	BnaA01g28670D	GSBRNA2T00009996001	19924495-19925747	1156	591	3	197	21.8149	45.51	-0.381
BnaA01.IAA.8	A01	BnaA01g33420D	GSBRNA2T00015291001	22639273-22641385	1562	706	5	236	25.5092	28.76	-0.369
BnaA02.IAA.1	A02	BnaA02g06260D	GSBRNA2T00001446001	3009330-3009978	648	432	3	144	16.2164	43.02	-0.491
BnaA02.IAA.2	A02	BnaA02g06280D	GSBRNA2T00001448001	3014842-3015447	340	256	2	85	9.5446	54.42	-0.427
BnaA02.IAA.3	A02	BnaA02g08100D	GSBRNA2T00088561001	3824614-3825572	958	526	2	175	19.6671	43.78	-0.554
BnaA03.IAA.1	A03	BnaA03g15370D	GSBRNA2T00141973001	7129400-7130721	1231	725	4	242	26.2508	28.9	-0.559
BnaA03.IAA.2	A03	BnaA03g33930D	GSBRNA2T00137560001	16433475-16434855	1122	582	3	194	21.1761	47.33	-0.37
BnaA03.IAA.3	A03	BnaA03g34220D	GSBRNA2T00137522001	16679803-16681289	1297	814	5	272	30.4281	57.36	-0.844
BnaA03.IAA.4	A03	BnaA03g34600D	GSBRNA2T00137482001	16830167-16831169	723	470	4	157	18.1186	43.22	-0.523
BnaA03.IAA.5	A03	BnaA03g36940D	GSBRNA2T00154850001	18182124-18183181	602	514	2	171	19.504	52.2	-0.737
BnaA03.IAA.6	A03	BnaA03g36950D	GSBRNA2T00154851001	18202683-18204981	1849	709	5	237	26.156	45.83	-0.504
BnaA03.IAA.7	A03	BnaA03g51960D	GSBRNA2T00077780001	27060960-27062111	1151	728	4	243	27.8623	53.6	-0.572
BnaA03R.IAA.1	A03_random	BnaA03g58910D	GSBRNA2T00004044001	1986917-1988372	1073	601	5	201	21.6517	30.46	-0.229
BnaA04.IAA.1	A04	BnaA04g13090D	GSBRNA2T00032897001	11018728-11020583	1117	796	5	266	29.3795	38.73	-0.525
BnaA04.IAA.2	A04	BnaA04g26850D	GSBRNA2T00088650001	18990867-18991859	861	522	3	174	19.3655	52.15	-0.436
BnaA04R.IAA.1	A04_random	BnaA04g27430D	GSBRNA2T00025117001	90126-91183	894	516	3	172	19.4195	70.4	-0.498
BnaA05.IAA.1	A05	BnaA05g10300D	GSBRNA2T00095219001	5604950-5606530	1052	707	4	236	25.5138	29.13	-0.564
BnaA05.IAA.2	A05	BnaA05g16680D	GSBRNA2T00048476001	11341560-11342921	1191	521	4	174	19.4924	40.81	-0.4
BnaA05.IAA.3	A05	BnaA05g16700D	GSBRNA2T00048473001	11384467-11385470	606	517	2	172	19.6581	43.83	-0.773
BnaA05.IAA.4	A05	BnaA05g22670D	GSBRNA2T00153838001	17201434-17202461	737	473	4	158	18.1465	41.93	-0.641
BnaA05.IAA.5	A05	BnaA05g23300D	GSBRNA2T00153761001	17617660-17619557	1468	853	5	285	31.852	43.97	-0.791
BnaA06.IAA.1	A06	BnaA06g01830D	GSBRNA2T00011473001	1075482-1076364	882	564	3	188	21.1955	26.2	-0.149
BnaA06.IAA.2	A06	BnaA06g02010D	GSBRNA2T00021236001	1171331-1173011	1314	757	5	253	28.0665	43.24	-0.809
BnaA06.IAA.3	A06	BnaA06g09800D	GSBRNA2T00062203001	5222553-5223820	1267	491	4	164	18.8902	27.92	-0.68
BnaA06.IAA.4	A06	BnaA06g24570D	GSBRNA2T00000701001	17083586-17085974	1447	994	5	332	35.7487	41.21	-0.415
BnaA06.IAA.5	A06	BnaA06g27950D	GSBRNA2T00147668001	19219712-19221058	1118	521	4	174	20.1338	51.84	-0.768
BnaA06.IAA.6	A06	BnaA06g35080D	GSBRNA2T00001909001	23156977-23157808	831	569	4	190	21.5392	29.82	-0.523
BnaA06R.IAA.1	A06_random	BnaA06g37420D	GSBRNA2T00079891001	3799-4883	1037	587	4	196	21.826	35.92	-0.339
BnaA07.IAA.1	A07	BnaA07g19140D	GSBRNA2T00099075001	15445123-15446183	1004	519	3	173	19.4645	64.45	-0.513
BnaA07.IAA.2	A07	BnaA07g35660D	GSBRNA2T00146271001	23903556-23904676	903	563	4	188	21.2955	46.56	-0.205
BnaA08.IAA.1	A08	BnaA08g01770D	GSBRNA2T00085751001	1461048-1463174	1432	808	5	270	30.0969	41.32	-0.82
BnaA08.IAA.2	A08	BnaA08g05350D	GSBRNA2T00086813001	5331490-5333723	1887	697	5	233	25.7647	42.98	-0.457
BnaA08.IAA.3	A08	BnaA08g13510D	GSBRNA2T00078789001	11689848-11690609	761	372	3	124	14.0068	46.77	-0.487
BnaA08.IAA.4	A08	BnaA08g27770D	GSBRNA2T00089663001	18410352-18412273	1561	685	5	229	25.1116	36.46	-0.513
BnaA08R.IAA.1	A08_random	BnaA08g30190D	GSBRNA2T00011319001	1319350-1320300	601	517	2	172	19.8264	57.69	-0.801
BnaA09.IAA.1	A09	BnaA09g04430D	GSBRNA2T00009538001	2170676-2171743	1067	585	3	195	22.3387	38.06	-0.397
BnaA09.IAA.2	A09	BnaA09g07160D	GSBRNA2T00005756001	3536517-3538470	1275	934	5	312	33.8223	40.71	-0.487
BnaA09.IAA.3	A09	BnaA09g16590D	GSBRNA2T00053132001	9989622-9990781	753	573	3	191	21.5395	51.37	-0.719
BnaA09.IAA.4	A09	BnaA09g39680D	GSBRNA2T00049465001	28090658-28091698	929	531	3	177	20.015	68.97	-0.613
BnaA09.IAA.5	A09	BnaA09g44280D	GSBRNA2T00016165001	30436999-30437586	587	323	4	108	12.3246	34.99	-0.749
BnaA09.IAA.6	A09	BnaA09g50590D	GSBRNA2T00052524001	33431860-33434175	1895	682	5	228	25.1036	35.82	-0.553
BnaA09.IAA.7	A09	BnaA09g50600D	GSBRNA2T00052523001	33438158-33438998	741	540	3	180	20.3861	40.17	-0.636
BnaA09R.IAA.1	A09_random	BnaA09g56620D	GSBRNA2T00010417001	3812197-3812920	723	470	4	157	17.9177	63.02	-0.268
BnaA10.IAA.1	A10	BnaA10g02380D	GSBRNA2T00150305001	1225987-1227645	1231	812	4	271	28.8442	48.57	-0.307
BnaA10.IAA.2	A10	BnaA10g02490D	GSBRNA2T00150290001	1293132-1294239	722	558	3	186	21.0951	49.98	-0.587
BnaA10.IAA.3	A10	BnaA10g02500D	GSBRNA2T00150288001	1302198-1304005	1389	670	5	224	24.9086	31.94	-0.521
BnaA10.IAA.4	A10	BnaA10g02680D	GSBRNA2T00150266001	1412824-1414126	1160	703	5	235	25.865	46.18	-0.783
BnaA10.IAA.5	A10	BnaA10g11450D	GSBRNA2T00065664001	9640866-9641789	923	541	2	180	20.0571	37.12	-0.411
BnaAX.IAA.1	Ann_random	BnaAnng04980D	GSBRNA2T00064790001	5546749-5548247	1220	886	5	296	32.6166	24.32	-0.376
BnaAX.IAA.2	Ann_random	BnaAnng10570D	GSBRNA2T00097434001	11471126-11479457	7942	870	6	291	32.0575	35.13	-0.399
BnaAX.IAA.3	Ann_random	BnaAnng12210D	GSBRNA2T00008754001	13201793-13203174	1028	679	5	227	24.6067	40.43	-0.567
BnaC01.IAA.1	C01	BnaC01g06240D	GSBRNA2T00130550001	3291259-3292575	1038	683	4	228	26.4857	41.77	-0.75
BnaC01.IAA.2	C01	BnaC01g09350D	GSBRNA2T00123103001	5487374-5488756	1264	753	6	252	27.5882	45.77	-0.558
BnaC01.IAA.3	C01	BnaC01g09830D	GSBRNA2T00065789001	5798599-5800084	1282	713	4	238	25.7358	39.56	-0.486
BnaC01.IAA.4	C01	BnaC01g31190D	GSBRNA2T00071783001	29957055-29958257	599	514	2	171	19.5571	52.97	-0.722
BnaC01.IAA.5	C01	BnaC01g35050D	GSBRNA2T00083204001	34371935-34375175	3240	499	5	167	19.1308	38.02	-0.087
BnaC01.IAA.6	C01	BnaC01g36030D	GSBRNA2T00018145001	35307484-35308841	1125	591	3	197	21.899	43.61	-0.409
BnaC01.IAA.7	C01	BnaC01g39910D	GSBRNA2T00044551001	38370568-38372366	1634	709	5	237	25.7905	30.76	-0.379
BnaC01R.IAA.1	C01_random	BnaC01g43610D	GSBRNA2T00095923001	3160579-3162710	1578	538	8	181	20.5557	27.78	-0.44
BnaC01R.IAA.2	C01_random	BnaC01g43640D	GSBRNA2T00039733001	3197427-3199574	1823	718	5	240	26.222	41.05	-0.499
BnaC01R.IAA.3	C01_random	BnaC01g44160D	GSBRNA2T00042452001	3745444-3747065	1320	805	5	269	30.3142	45.95	-0.88
BnaC02.IAA.1	C02	BnaC02g33820D	GSBRNA2T00063914001	36173244-36173599	355	217	2	72	8.3935	18.59	-0.679
BnaC02R.IAA.1	C02_random	BnaC02g44470D	GSBRNA2T00033913001	253114-254113	999	526	2	175	19.5759	43.88	-0.603
BnaC02R.IAA.2	C02_random	BnaC02g47310D	GSBRNA2T00057666001	3068159-3070117	1579	824	7	276	30.7833	37.61	-0.353
BnaC03.IAA.1	C03	BnaC03g18580D	GSBRNA2T00132272001	9512932-9514623	1244	737	4	246	26.7143	33.7	-0.59
BnaC03.IAA.2	C03	BnaC03g39170D	GSBRNA2T00123798001	24167655-24169149	1092	582	3	194	21.1031	48.14	-0.328
BnaC03.IAA.3	C03	BnaC03g39670D	GSBRNA2T00123883001	24708650-24710343	1296	811	5	271	30.4974	54.89	-0.866
BnaC03.IAA.4	C03	BnaC03g43120D	GSBRNA2T00158418001	27943701-27944683	605	514	2	171	19.5471	48.71	-0.777
BnaC03.IAA.5	C03	BnaC03g43130D	GSBRNA2T00158417001	27944738-27947884	3055	265	2	88	10.0414	85.3	-0.824
BnaC03R.IAA.1	C03_random	BnaC03g78000D	GSBRNA2T00010696001	6296658-6298661	1425	817	5	273	30.2761	41.09	-0.736
BnaC04.IAA.1	C04	BnaC04g11220D	GSBRNA2T00009067001	8702022-8703631	1072	704	4	235	25.3807	31.38	-0.556
BnaC04.IAA.2	C04	BnaC04g35180D	GSBRNA2T00149773001	36607369-36609004	1138	811	5	271	29.8569	39.35	-0.492
BnaC04.IAA.3	C04	BnaC04g51520D	GSBRNA2T00038185001	48820520-48821570	887	522	3	174	19.2983	48.03	-0.422
BnaC05.IAA.1	C05	BnaC05g02280D	GSBRNA2T00002734001	1081222-1082892	1194	812	4	271	28.7332	53.28	-0.272
BnaC05.IAA.2	C05	BnaC05g02360D	GSBRNA2T00002742001	1154251-1155216	716	558	3	186	21.018	44.03	-0.534
BnaC05.IAA.3	C05	BnaC05g02370D	GSBRNA2T00002743001	1162819-1164543	1356	670	5	224	25.1238	36.24	-0.575
BnaC05.IAA.4	C05	BnaC05g02660D	GSBRNA2T00002773001	1282527-1284256	1322	691	5	231	25.5238	47.85	-0.783
BnaC05.IAA.5	C05	BnaC05g11370D	GSBRNA2T00068168001	6644148-6645435	1287	491	4	164	19.0194	25.87	-0.652
BnaC05.IAA.6	C05	BnaC05g29300D	GSBRNA2T00032242001	28069041-28081022	7906	735	6	246	26.9037	44.16	-0.343
BnaC05.IAA.7	C05	BnaC05g29330D	GSBRNA2T00032233001	28121660-28122582	603	517	2	172	19.6551	43.83	-0.807
BnaC05.IAA.8	C05	BnaC05g35940D	GSBRNA2T00101791001	35129278-35130215	757	464	4	155	17.7491	35.14	-0.547
BnaC05.IAA.9	C05	BnaC05g36730D	GSBRNA2T00076071001	35967179-35969048	1387	799	5	267	29.8978	49.12	-0.846
BnaC05.IAA.10	C05	BnaC05g47100D	GSBRNA2T00073869001	42276290-42278374	1511	691	5	231	25.0776	33.47	-0.418
BnaC06.IAA.1	C06	BnaC06g05090D	GSBRNA2T00055319001	5733839-5735582	1349	757	5	253	28.2197	45.1	-0.911
BnaC06.IAA.2	C06	BnaC06g05820D	GSBRNA2T00033583001	6390894-6391981	1043	587	4	196	21.8241	37.27	-0.313
BnaC06.IAA.3	C06	BnaC06g09250D	GSBRNA2T00147059001	11046331-11047524	1193	759	6	254	28.268	42.46	-0.732
BnaC06.IAA.4	C06	BnaC06g18310D	GSBRNA2T00028947001	20759789-20760902	1031	519	3	173	19.4585	64	-0.494
BnaC06.IAA.5	C06	BnaC06g40600D	GSBRNA2T00068871001	37158478-37159670	1018	529	5	177	20.0851	47	-0.258
BnaC07.IAA.1	C07	BnaC07g16810D	GSBRNA2T00046211001	22814265-22816772	2222	718	5	240	26.222	41.05	-0.499
BnaC07.IAA.2	C07	BnaC07g20610D	GSBRNA2T00128854001	27205457-27206291	834	563	4	188	21.366	29.04	-0.613
BnaC07.IAA.3	C07	BnaC07g28990D	GSBRNA2T00133654001	33931348-33932673	1098	521	4	174	20.2691	52.17	-0.767
BnaC07.IAA.4	C07	BnaC07g41460D	GSBRNA2T00154728001	41330729-41333790	2737	1213	5	405	44.4726	42.15	-0.336
BnaC07.IAA.5	C07	BnaC07g43730D	GSBRNA2T00099843001	42642849-42644065	1216	740	4	247	28.5751	46.68	-0.562
BnaC08.IAA.1	C08	BnaC08g09640D	GSBRNA2T00062968001	14475190-14476148	608	517	2	172	19.9065	53.22	-0.831
BnaC08.IAA.2	C08	BnaC08g13430D	GSBRNA2T00104668001	18432812-18433480	668	341	4	114	13	40.7	-0.351
BnaC08.IAA.3	C08	BnaC08g36820D	GSBRNA2T00136880001	33900998-33902274	1276	481	5	161	18.6139	54.16	-0.801
BnaC08.IAA.4	C08	BnaC08g38780D	GSBRNA2T00136650001	34876743-34877011	268	205	2	68	7.5575	70.81	-0.506
BnaC08.IAA.5	C08	BnaC08g43820D	GSBRNA2T00031866001	37317594-37318652	752	552	3	184	20.8075	39.22	-0.661
BnaC08.IAA.6	C08	BnaC08g43830D	GSBRNA2T00031865001	37339339-37341659	1897	682	5	228	25.1127	33.73	-0.515
BnaC08R.IAA.1	C08_random	BnaC08g47390D	GSBRNA2T00035986001	2188023-2190270	1892	697	5	233	25.8988	43.46	-0.458
BnaC08R.IAA.2	C08_random	BnaC08g50150D	GSBRNA2T00025700001	4502691-4504108	1017	673	5	225	24.4847	36.13	-0.597
BnaC09.IAA.1	C09	BnaC09g03870D	GSBRNA2T00145961001	2167271-2168503	1103	524	4	175	20.0247	44.03	-0.679
BnaC09.IAA.2	C09	BnaC09g21260D	GSBRNA2T00095539001	18491583-18496733	4802	1050	6	351	40.4204	49.24	-0.802
BnaC09.IAA.3	C09	BnaC09g32810D	GSBRNA2T00033389001	36055439-36056326	887	523	2	174	19.1289	37.66	-0.502
BnaCX.IAA.1	Cnn_random	BnaCnng09720D	GSBRNA2T00071913001	8905399-8906815	1212	545	7	183	20.9747	24.77	-0.175
BnaCX.IAA.2	Cnn_random	BnaCnng13150D	GSBRNA2T00082342001	12007909-12010479	1443	985	5	329	35.4644	41.38	-0.384
BnaCX.IAA.3	Cnn_random	BnaCnng41350D	GSBRNA2T00037898001	40149424-40152538	3114	1190	7	398	43.4883	47.58	-0.649
BnaCX.IAA.4	Cnn_random	BnaCnng50960D	GSBRNA2T00053662001	50428428-50431367	2939	731	7	245	28.5482	35.43	-0.604
BnaCX.IAA.5	Cnn_random	BnaCnng57860D	GSBRNA2T00070008001	57563044-57565013	1286	931	5	311	33.8073	44.97	-0.486
BnaCX.IAA.6	Cnn_random	BnaCnng63870D	GSBRNA2T00088178001	63648485-63649702	758	573	3	191	21.5665	51.76	-0.724
BnaCX.IAA.7	Cnn_random	BnaCnng73640D	GSBRNA2T00017599001	74321142-74322166	743	470	4	157	18.0686	46.9	-0.51
BnaCX.IAA.8	Cnn_random	BnaCnng74250D	GSBRNA2T00019979001	75085661-75086834	1090	520	2	173	18.9525	34	-0.336
BnaX.IAA.1	Unn_random	BnaUnng04580D	GSBRNA2T00020163001	6854497-6855356	859	583	2	194	21.8879	37.65	-0.399
