# Supplementary material for: Genome-wide analysis of the auxin/indoleacetic acid (Aux/IAA) gene family in allotetraploid rapeseed (Brassica napus L.)
Source: BMC Plant Biol. 2017 Nov 16;17:204. doi: 10.1186/s12870-017-1165-5 (PMC5691854; doi:10.1186/s12870-017-1165-5)
Supplement: Supplementary file 3 — The orthologous Aux/IAA gene sets among B. rapa (Ar genome), B. oleracea (Co genome), B. napus (An and Cn genomes) and A. thaliana. (XLS 53 kb) [file 12870_2017_1165_MOESM3_ESM.xls]

## Sheet: Sheet1
Additional file 3: The orthologous Aux/IAA gene sets among B. rapa (Ar genome), B. oleracea (Co genome), B. napus (An and Cn genomes) and A. thaliana
	B.napus gene (An)	B.napus gene_Alias	Chr		B.napus gene (Cn)	B.napus gene_Alias	Chr	B. rapa (Ar)	Chr	B. oleracea (Co)	Chr	A. thaliana orthologs
BnaA03.IAA.2	BnaA03g33930D	GSBRNA2T00137560001	A03	BnaC03.IAA.2	BnaC03g39170D	GSBRNA2T00123798001	C03	Bra001598	A03	Bo3g066910	C03	AT3G15540
BnaA03.IAA.3	BnaA03g34220D	GSBRNA2T00137522001	A03	BnaC03.IAA.3	BnaC03g39670D	GSBRNA2T00123883001	C03	Bra001634	A03	Bo3g068430	C03	AT3G16500
BnaA03.IAA.4	BnaA03g34600D	GSBRNA2T00137482001	A03	BnaCX.IAA.7	BnaCnng73640D	GSBRNA2T00017599001	Cnn	Bra001670	A03	Bo3g068990	C03	AT3G17600
BnaA03.IAA.5	BnaA03g36940D	GSBRNA2T00154850001	A03	BnaC03.IAA.4	BnaC03g43120D	GSBRNA2T00158418001	C03	Bra001899	A03	Bo3g081550	C03	AT3G23030
BnaA03.IAA.6	BnaA03g36950D	GSBRNA2T00154851001	A03					Bra001900	A03	Bo3g081600	C03	AT3G23050
BnaA10.IAA.5	BnaA10g11450D	GSBRNA2T00065664001	A10	BnaC09.IAA.3	BnaC09g32810D	GSBRNA2T00033389001	C09	Bra002729	A10	Bo9g133150	C09	AT5G57420
BnaA07.IAA.1	BnaA07g19140D	GSBRNA2T00099075001	A07	BnaC06.IAA.4	BnaC06g18310D	GSBRNA2T00028947001	C06	Bra003484	A07	Bo6g079230	C06	AT3G62100
BnaA05.IAA.1	BnaA05g10300D	GSBRNA2T00095219001	A05	BnaC04.IAA.1	BnaC04g11220D	GSBRNA2T00009067001	C04	Bra005508	A05	Bo4g043890	C04	AT2G33310
BnaA09.IAA.4	BnaA09g39680D	GSBRNA2T00049465001	A09					Bra007661	A09	Bo8g097650	C08	AT3G62100
BnaA06.IAA.5	BnaA06g27950D	GSBRNA2T00147668001	A06	BnaC07.IAA.3	BnaC07g28990D	GSBRNA2T00133654001	C07	Bra009867	A06	Bo7g095650	C07	AT5G25890
BnaA08.IAA.3	BnaA08g13510D	GSBRNA2T00078789001	A08	BnaC08.IAA.2	BnaC08g13430D	GSBRNA2T00104668001	C08	Bra010338	A08	Bo8g054720	C08	AT4G29080
BnaA01.IAA.3	BnaA01g08280D	GSBRNA2T00058109001	A01	BnaC01.IAA.3	BnaC01g09830D	GSBRNA2T00065789001	C01	Bra011045	A01			AT4G28640
BnaA01.IAA.2	BnaA01g07810D	GSBRNA2T00058167001	A01	BnaC01.IAA.2	BnaC01g09350D	GSBRNA2T00123103001	C01	Bra011082	A01	Bo1g016790	C01	AT4G29080
BnaA01.IAA.1	BnaA01g04710D	GSBRNA2T00121086001	A01	BnaC01.IAA.1	BnaC01g06240D	GSBRNA2T00130550001	C01	Bra011332	A01	Bo1g010580	C01	AT4G32280
BnaA08.IAA.1	BnaA08g01770D	GSBRNA2T00085751001	A08	BnaC03R.IAA.1	BnaC03g78000D	GSBRNA2T00010696001	C03*	Bra014303	A08	Bo3g181290	C03	AT1G51950
BnaA04R.IAA.1	BnaA04g27430D	GSBRNA2T00025117001	A04*					Bra014411	A04	Bo4g098920	C04	At3G62100
BnaA10.IAA.1	BnaA10g02380D	GSBRNA2T00150305001	A10	BnaC05.IAA.1	BnaC05g02280D	GSBRNA2T00002734001	C05	Bra015289	A10	Bo5g004310	C05	AT1G04100
BnaA10.IAA.2	BnaA10g02490D	GSBRNA2T00150290001	A10	BnaC05.IAA.2	BnaC05g02360D	GSBRNA2T00002742001	C05	Bra015297	A10	Bo5g004390	C05	AT1G04240
BnaA10.IAA.3	BnaA10g02500D	GSBRNA2T00150288001	A10	BnaC05.IAA.3	BnaC05g02370D	GSBRNA2T00002743001	C05	Bra015298	A10	Bo5g004400	C05	AT1G04250
BnaA10.IAA.4	BnaA10g02680D	GSBRNA2T00150266001	A10	BnaC05.IAA.4	BnaC05g02660D	GSBRNA2T00002773001	C05	Bra015326	A10	Bo5g004680	C05	AT1G04550
BnaA06.IAA.2	BnaA06g02010D	GSBRNA2T00021236001	A06	BnaC06.IAA.1	BnaC06g05090D	GSBRNA2T00055319001	C06	Bra018938	A06	Bo6g026460	C06	AT1G51950
BnaA06.IAA.1	BnaA06g01830D	GSBRNA2T00011473001	A06	BnaC06.IAA.2	BnaC06g05820D	GSBRNA2T00033583001	C06	Bra018993	A06	Bo6g095970	C06	AT1G52830
BnaA01.IAA.7	BnaA01g28670D	GSBRNA2T00009996001	A01	BnaC01.IAA.6	BnaC01g36030D	GSBRNA2T00018145001	C01	Bra021117	A01	Bo1g128360	C01	AT3G15540
BnaA01.IAA.5	BnaA01g27770D	GSBRNA2T00057542001	A01	BnaC01R.IAA.3	BnaC01g44160D	GSBRNA2T00042452001	C01*	Bra021184	A01	Bo1g123430	C01	AT3G16500
BnaA01.IAA.6	BnaA01g27950D	GSBRNA2T00086362001	A01	BnaC01.IAA.5	BnaC01g35050D	GSBRNA2T00083204001	C01	Bra021257	A01	Bo1g120430	C01	AT3G17600
BnaA05.IAA.5	BnaA05g23300D	GSBRNA2T00153761001	A05	BnaC05.IAA.9	BnaC05g36730D	GSBRNA2T00076071001	C05	Bra022164	A05	Bo5g124880	C05	AT3G16500
BnaA05.IAA.4	BnaA05g22670D	GSBRNA2T00153838001	A05	BnaC05.IAA.8	BnaC05g35940D	GSBRNA2T00101791001	C05	Bra022224	A05	Bo5g122840	C05	AT3G17600
BnaA03.IAA.1	BnaA03g15370D	GSBRNA2T00141973001	A03	BnaC03.IAA.1	BnaC03g18580D	GSBRNA2T00132272001	C03	Bra022934	A03	Bo3g027240	C03	AT2G33310
BnaA01.IAA.4	BnaA01g24190D	GSBRNA2T00058525001	A01	BnaC01.IAA.4	BnaC01g31190D	GSBRNA2T00071783001	C01	Bra023771	A01	Bo1g103500	C01	At3g23030
BnaA03.IAA.7	BnaA03g51960D	GSBRNA2T00077780001	A03	BnaC07.IAA.5	BnaC07g43730D	GSBRNA2T00099843001	C07	Bra023958	A03	Bo7g115680	C07	AT4G32280
				BnaC07.IAA.4	BnaC07g41460D	GSBRNA2T00154728001	C07	Bra024187	A03	Bo7g113240	C07	AT4G28640
BnaA06.IAA.4	BnaA06g24570D	GSBRNA2T00000701001	A06	BnaCX.IAA.2	BnaCnng13150D	GSBRNA2T00082342001	Cnn	Bra024406	A06	Bo3g097860	C03	AT5G65670
BnaA06.IAA.6	BnaA06g35080D	GSBRNA2T00001909001	A06	BnaC07.IAA.2	BnaC07g20610D	GSBRNA2T00128854001	C07	Bra024898	A06	Bo7g078110	C07	AT2G01200
BnaA06.IAA.3	BnaA06g09800D	GSBRNA2T00062203001	A06	BnaC05.IAA.5	BnaC05g11370D	GSBRNA2T00068168001	C05	Bra026166	A06	Bo5g020520	C05	AT1G15050
BnaA09R.IAA.1	BnaA09g56620D	GSBRNA2T00010417001	A09*	BnaC08.IAA.4	BnaC08g38780D	GSBRNA2T00136650001	C08	Bra026755	A09	Bo8g105960	C08	AT1G15580
				BnaCX.IAA.8	BnaCnng74250D	GSBRNA2T00019979001	Cnn	Bra027232	A05	Bo5g126940	C05	AT3G15540
BnaA09.IAA.3	BnaA09g16590D	GSBRNA2T00053132001	A09	BnaCX.IAA.6	BnaCnng63870D	GSBRNA2T00088178001	Cnn	Bra027504	A09	Bo9g059270	C09	AT5G43700
BnaA04.IAA.1	BnaA04g13090D	GSBRNA2T00032897001	A04	BnaC04.IAA.2	BnaC04g35180D	GSBRNA2T00149773001	C04	Bra030219	A04	Bo00871s040	Scaffold00871	AT2G22670
BnaA08.IAA.4	BnaA08g27770D	GSBRNA2T00089663001	A08	BnaCX.IAA.3	BnaCnng41350D	GSBRNA2T00037898001	Cnn	Bra030560	A08	Bo8g002800	C08	AT1G04250
BnaAX.IAA.1	BnaAnng04980D	GSBRNA2T00064790001	Ann					Bra031850	A02	Bo2g168230	C02	AT5G65670
BnaAX.IAA.3	BnaAnng12210D	GSBRNA2T00008754001	Ann	BnaC08R.IAA.2	BnaC08g50150D	GSBRNA2T00025700001	C08*	Bra032503	A09	Bo8g115480	C08	AT1G04550
BnaA09.IAA.6	BnaA09g50590D	GSBRNA2T00052524001	A09	BnaC08.IAA.6	BnaC08g43830D	GSBRNA2T00031865001	C08	Bra032520	A09	Bo8g115680	C08	AT1G04250
BnaA09.IAA.7	BnaA09g50600D	GSBRNA2T00052523001	A09	BnaC08.IAA.5	BnaC08g43820D	GSBRNA2T00031866001	C08	Bra032521	A09			AT1G04240
BnaA05.IAA.2	BnaA05g16680D	GSBRNA2T00048476001	A05	BnaC05.IAA.6	BnaC05g29300D	GSBRNA2T00032242001	C05	Bra033886	A05	Bo5g093110	C05	AT3G23050
BnaA05.IAA.3	BnaA05g16700D	GSBRNA2T00048473001	A05	BnaC05.IAA.7	BnaC05g29330D	GSBRNA2T00032233001	C05	Bra033890	A05	Bo5g093140	C05	AT3G23030
BnaA07.IAA.2	BnaA07g35660D	GSBRNA2T00146271001	A07	BnaC06.IAA.5	BnaC06g40600D	GSBRNA2T00068871001	C06	Bra035185	A07	Bo6g001240	C06	AT1G80390
BnaA09.IAA.1	BnaA09g04430D	GSBRNA2T00009538001	A09	BnaC09.IAA.1	BnaC09g03870D	GSBRNA2T00145961001	C09	Bra036557	A09	Bo9g011160	C09	AT5G25890
BnaA09.IAA.2	BnaA09g07160D	GSBRNA2T00005756001	A09	BnaCX.IAA.5	BnaCnng57860D	GSBRNA2T00070008001	Cnn	Bra037824	A09	Bo9g018860	C09	AT5G65670
				BnaC08.IAA.1	BnaC08g09640D	GSBRNA2T00062968001	C08	Bra039732	A08	Bo8g038110	C08	AT4G14560
BnaA08.IAA.2	BnaA08g05350D	GSBRNA2T00086813001	A08					Bra039855	A08	Bo8g038080	C08	AT4G14550
BnaA01.IAA.8	BnaA01g33420D	GSBRNA2T00015291001	A01	BnaC01.IAA.7	BnaC01g39910D	GSBRNA2T00044551001	C01	Bra040122	A01	Bo1g151890	C01	AT3G04730
BnaAX.IAA.2	BnaAnng10570D	GSBRNA2T00097434001	Ann	BnaC05.IAA.10	BnaC05g47100D	GSBRNA2T00073869001	C05	Bra040398	Scaffold000203	Bo00834s040	Scaffold00834	AT3G04730
BnaA04.IAA.2	BnaA04g26850D	GSBRNA2T00088650001	A04	BnaC04.IAA.3	BnaC04g51520D	GSBRNA2T00038185001	C04	Bra040476	A04	Bo4g197440	C04	AT2G46990
				BnaC06.IAA.3	BnaC06g09250D	GSBRNA2T00147059001	C06			Bo01485s010	Scaffold01485	AT1G51950
				BnaC01R.IAA.1	BnaC01g43610D	GSBRNA2T00095923001	C01*			Bo1g101380	C01
				BnaC01R.IAA.2	BnaC01g43640D	GSBRNA2T00039733001	C01*			Bo1g103470	C01	AT3G23050
BnaA02.IAA.3	BnaA02g08100D	GSBRNA2T00088561001	A02	BnaC02R.IAA.1	BnaC02g44470D	GSBRNA2T00033913001	C02*			Bo2g032370	C02	AT5G57420
				BnaC02.IAA.1	BnaC02g33820D	GSBRNA2T00063914001	C02			Bo2g134000	C02	AT2G01200
				BnaCX.IAA.1	BnaCnng09720D	GSBRNA2T00071913001	Cnn			Bo8g070840	C08
				BnaC09.IAA.2	BnaC09g21260D	GSBRNA2T00095539001	C09			Bo9g072940	C09
BnaA06R.IAA.1	BnaA06g37420D	GSBRNA2T00079891001	A06*									At1G52830
				BnaC08R.IAA.1	BnaC08g47390D	GSBRNA2T00035986001	C08*					At4G14550
BnaA08R.IAA.1	BnaA08g30190D	GSBRNA2T00011319001	A08*									At4G14560
BnaA03R.IAA.1	BnaA03g58910D	GSBRNA2T00004044001	A03*									At4G28640
BnaA02.IAA.1	BnaA02g06260D	GSBRNA2T00001446001	A02
BnaA02.IAA.2	BnaA02g06280D	GSBRNA2T00001448001	A02
BnaA09.IAA.5	BnaA09g44280D	GSBRNA2T00016165001	A09	BnaC08.IAA.3	BnaC08g36820D	GSBRNA2T00136880001	C08
				BnaC02R.IAA.2	BnaC02g47310D	GSBRNA2T00057666001	C02*
				BnaC03.IAA.5	BnaC03g43130D	GSBRNA2T00158417001	C03
				BnaC07.IAA.1	BnaC07g16810D	GSBRNA2T00046211001	C07
				BnaCX.IAA.4	BnaCnng50960D	GSBRNA2T00053662001	Cnn
				BnaX.IAA.1	BnaUnng04580D	GSBRNA2T00020163001	Unn
