# Supplementary material for: Genome-wide analysis of the auxin/indoleacetic acid (Aux/IAA) gene family in allotetraploid rapeseed (Brassica napus L.)
Source: BMC Plant Biol. 2017 Nov 16;17:204. doi: 10.1186/s12870-017-1165-5 (PMC5691854; doi:10.1186/s12870-017-1165-5)
Supplement: Supplementary file 8 — FPKM value of B. napus Aux/IAA genes in four major tissues. (XLS 37 kb) [file 12870_2017_1165_MOESM8_ESM.xls]

## Sheet: Sheet1
Additional file 8: FPKM value of B. napus Aux/IAA genes in four major tissues
Gene	Subgroup	FlowerBud	Leaf	Root	Stem
BnaA03.IAA.6	A1	29.113	13.621	1.17719	12.6657
BnaA05.IAA.2	A1	50.0895	24.2158	4.48741	57.059
BnaC01R.IAA.2	A1	0	0	0	0
BnaC05.IAA.6	A1	23.0296	42.9984	0.541092	57.8246
BnaC07.IAA.1	A1	0.0763997	0	0.0970449	0.0318735
BnaA08.IAA.2	A1	0.472765	0.0466878	0.692907	0.0303438
BnaC08R.IAA.1	A1	0.503693	0.277134	9.14006	0.090059
BnaA08.IAA.4	A1	5.33308	5.49597	1.56683	19.1011
BnaA09.IAA.6	A1	3.22643	28.9513	5.99645	6.0643
BnaA10.IAA.3	A1	8.24637	14.4849	4.77719	10.1915
BnaC05.IAA.3	A1	7.86599	6.05907	2.41657	2.74743
BnaC08.IAA.6	A1	8.69909	30.5925	14.1885	17.4824
BnaCX.IAA.3	A1	0.185107	0.118822	0.235128	5.68896
BnaA01.IAA.8	A1	3.21505	1.37584	2.20748	22.5967
BnaAX.IAA.2	A1	12.1764	18.2994	24.3731	37.8468
BnaC01.IAA.7	A1	3.42635	2.99118	4.46831	27.4074
BnaC05.IAA.10	A1	16.2407	30.371	45.8959	80.9948
BnaA09.IAA.7	A1	3.89987	13.1995	2.16162	20.944
BnaA10.IAA.2	A1	5.30403	16.9702	1.42115	4.59849
BnaC05.IAA.2	A1	1.83246	2.48323	1.16382	4.54448
BnaC08.IAA.5	A1	12.8468	20.7064	2.08446	32.275
BnaA09.IAA.3	A1	25.1577	13.8419	13.0934	11.1712
BnaCX.IAA.6	A1	11.4153	19.303	12.2476	18.8647
BnaA08R.IAA.1	A1	0.742141	0.833673	0.117836	5.92143
BnaC08.IAA.1	A1	1.4357	2.19991	0	6.87845
BnaA01.IAA.4	A1	12.7345	16.951	20.9433	16.861
BnaA03.IAA.5	A1	3.76642	1.69752	7.2781	8.1241
BnaA05.IAA.3	A1	14.9506	15.4771	24.15	43.3367
BnaC01.IAA.4	A1	3.85386	9.9813	14.4304	7.71747
BnaC03.IAA.4	A1	6.20978	2.69563	5.10723	12.7111
BnaC03.IAA.5	A1	0	0	0.534374	0
BnaC05.IAA.7	A1	28.2944	20.4716	26.6156	81.6967
BnaA01.IAA.2	A2	31.0041	18.8739	12.5727	202.705
BnaA08.IAA.3	A2	0	0	0	0
BnaC01.IAA.2	A2	6.63428	5.93265	3.13835	70.1681
BnaC08.IAA.2	A2	0	0	0	0
BnaA04.IAA.1	A2	30.3501	14.1202	16.9034	18.8305
BnaC04.IAA.2	A2	79.7634	38.6903	48.0625	48.8642
BnaC01R.IAA.1	A2	4.07808	2.37577	3.78712	2.74504
BnaC02R.IAA.2	A2	2.10094	1.05543	0.928231	2.10868
BnaCX.IAA.1	A2	9.34834	6.18042	18.4873	9.20138
BnaA06.IAA.4	A2	134.619	64.6222	151.537	209.837
BnaA09.IAA.2	A2	46.081	22.8735	55.9151	78.7602
BnaAX.IAA.1	A2	0.0635125	0	0	0
BnaCX.IAA.2	A2	85.7482	38.9547	80.9527	149.935
BnaCX.IAA.5	A2	26.987	34.7902	60.5772	76.3071
BnaA09R.IAA.1	A3	1.40181	0	0	0
BnaA06.IAA.1	A3	0	0	0	0
BnaA06R.IAA.1	A3	0.0715765	0	0	0
BnaC06.IAA.2	A3	0.432523	0	0	0
BnaA01.IAA.7	A3	17.5308	2.20971	1.53853	5.37229
BnaA03.IAA.2	A3	1.44687	4.95335	0.122523	0.160967
BnaC01.IAA.6	A3	16.8786	1.09716	0.474929	3.9665
BnaC03.IAA.2	A3	10.1627	30.1744	0.797465	4.48538
BnaCX.IAA.8	A3	11.2557	7.87289	1.47903	27.0091
BnaA07.IAA.2	B1	0.638709	2.32328	0	0.0888219
BnaC06.IAA.5	B1	0.184269	0.157711	0	0.0512508
BnaA06.IAA.5	B2	8.36606	9.15207	102.152	42.0799
BnaA09.IAA.1	B2	1.86666	1.77128	20.6181	6.23008
BnaC07.IAA.3	B2	8.68478	10.9324	99.2132	42.9613
BnaC09.IAA.1	B2	2.19209	1.23123	6.61308	5.25854
BnaA06.IAA.2	B2	12.6754	14.867	6.49082	11.2684
BnaA08.IAA.1	B2	2.57967	9.78489	3.21719	2.40683
BnaC03R.IAA.1	B2	0.894889	6.46649	2.17599	0.981358
BnaC06.IAA.1	B2	7.53358	9.05171	9.28309	9.1334
BnaC06.IAA.3	B2	1.10126	0.494833	3.00752	0.229719
BnaA01.IAA.5	B2	3.16843	0.697314	7.32099	2.31639
BnaA03.IAA.3	B2	3.89638	9.90636	9.89858	5.73723
BnaA05.IAA.5	B2	12.8593	8.5266	10.9852	25.5626
BnaC01R.IAA.3	B2	3.88825	0.998356	20.2283	11.2846
BnaC03.IAA.3	B2	7.01243	9.93798	9.83283	4.43265
BnaC05.IAA.9	B2	5.20511	7.44504	16.9244	12.8404
BnaA10.IAA.4	B3	3.62502	2.20445	14.9044	12.4569
BnaAX.IAA.3	B3	4.90144	3.26454	15.7755	5.04294
BnaC05.IAA.4	B3	5.49256	5.12432	17.5503	13.3787
BnaC08R.IAA.2	B3	5.86221	4.37137	16.587	5.82862
BnaA03.IAA.1	B3	4.1118	2.76814	30.191	16.7776
BnaA05.IAA.1	B3	10.2369	3.22859	40.2122	31.821
BnaC03.IAA.1	B3	4.98183	2.998	17.3231	18.4198
BnaC04.IAA.1	B3	7.6771	2.68112	26.8264	27.0707
BnaA10.IAA.1	B3	7.22048	1.36208	11.0434	6.39355
BnaC05.IAA.1	B3	13.9812	2.6364	10.5769	14.5997
BnaA01.IAA.3	B3	5.33505	5.0146	7.30112	7.49867
BnaA03R.IAA.1	B3	2.11613	1.25774	1.99109	5.49321
BnaC01.IAA.3	B3	3.22237	3.36469	7.09477	5.23401
BnaC07.IAA.4	B3	6.21063	17.6761	1.68219	7.60165
BnaA04R.IAA.1	B4	1.68582	0.249725	1.64722	1.29843
BnaA07.IAA.1	B4	0.750529	0.749418	0.423708	0.0695814
BnaA09.IAA.4	B4	1.19701	0.723172	0.0894399	3.52509
BnaC06.IAA.4	B4	2.33475	1.19895	0.988554	0.844172
BnaA04.IAA.2	B4	0.411949	0.264432	0.523268	0.171863
BnaC04.IAA.3	B4	0.640177	0.328747	0.650537	0.160247
BnaA01.IAA.6	B4	0	0	0	0
BnaA03.IAA.4	B4	0.22516	0	0.143002	0
BnaA05.IAA.4	B4	0.713226	0	0.418135	0.778218
BnaC01.IAA.5	B4	0.104711	0	0	0
BnaC05.IAA.8	B4	2.02783	0.269312	0.710567	1.92538
BnaCX.IAA.7	B4	0.504735	0.0719983	0.213709	0
BnaA02.IAA.1	B4	0	0	0	0
BnaA02.IAA.2	B4	0	0	0	0
BnaA09.IAA.5	B4	0	0	0.673432	0
BnaC08.IAA.3	B4	0	0	0	0
BnaC09.IAA.2	B4	17.4554	8.66933	15.6015	19.3485
BnaCX.IAA.4	B4	0	0	0	0
BnaX.IAA.1	B4	0	0	0	0
BnaA02.IAA.3	B4	0.0966936	0	0	0
BnaA10.IAA.5	B4	0.0922779	0	0	0
BnaC02R.IAA.1	B4	0	0	0	0
BnaC09.IAA.3	B4	0.0976279	0	0.248019	0
BnaA01.IAA.1	B4	3.38001	13.9636	0	0.0723138
BnaA03.IAA.7	B4	0.292872	0.300794	0.892833	0.146621
BnaC01.IAA.1	B4	0.807772	7.46659	0	1.17949
BnaC07.IAA.5	B4	0.114494	0.0734941	0.145433	0
BnaA06.IAA.3	B4	0.432283	0.554969	0	0
BnaC05.IAA.5	B4	0.324212	0	0	0
BnaA06.IAA.6	B4	0.253666	0.108553	0.429618	0
BnaC02.IAA.1	B4	0	0	0	0
BnaC07.IAA.2	B4	0	0	0.327698	0
